# Supplementary material for: Benchmarking of Two Peptide Clean-Up Protocols: SP2 and Ethyl Acetate Extraction for Sodium Dodecyl Sulfate or Polyethylene Glycol Removal from Plant Samples before LC-MS/MS
Source: Int J Mol Sci. 2023 Dec 11;24(24):17347. doi: 10.3390/ijms242417347 (PMC10743447; doi:10.3390/ijms242417347)
Supplement: Supplementary file 1 [file ijms-24-17347-s001.zip]

Archive with 1 entries (1 files):
- ijms-2737788-supplementary.pdf
